# Supplementary material for: Biomimetic nanovaccine-mediated multivalent IL-15 self-transpresentation (MIST) for potent and safe cancer immunotherapy
Source: Nat Commun. 2023 Oct 24;14:6748. doi: 10.1038/s41467-023-42155-z (PMC10598200; doi:10.1038/s41467-023-42155-z)
Supplement: Supplementary file 4 — Source Data [file 41467_2023_42155_MOESM4_ESM.xlsx]

## Sheet: Figure 2g
Fig. 2g. NTA analysis of biNV-IL-15
	Diameter (nm)	×106 Particles / mL
	2.5	0
	7.5	0.027472
	12.5	0.027472
	17.5	0.164832
	22.5	0.0824159
	27.5	0.13736
	32.5	0.13736
	37.5	0.13736
	42.5	0.0824159
	47.5	0.0549439
	52.5	0.329663
	57.5	0.247248
	62.5	0.302192
	67.5	0.631855
	72.5	1.15382
	77.5	1.26371
	82.5	1.23624
	87.5	1.89556
	92.5	2.14281
	97.5	2.60984
	102.5	3.32411
	107.5	2.7472
	112.5	2.96697
	117.5	2.96697
	122.5	3.29663
	127.5	3.48894
	132.5	2.60984
	137.5	2.66478
	142.5	2.445
	147.5	2.36259
	152.5	2.14281
	157.5	2.11534
	162.5	2.08787
	167.5	1.81315
	172.5	2.0604
	177.5	1.67579
	182.5	1.31865
	187.5	1.23624
	192.5	1.04393
	197.5	0.769215
	202.5	0.741743
	207.5	0.824159
	212.5	0.494495
	217.5	0.659327
	222.5	0.549439
	227.5	0.494495
	232.5	0.467023
	237.5	0.467023
	242.5	0.302192
	247.5	0.219776
	252.5	0.357135
	257.5	0.357135
	262.5	0.329663
	267.5	0.192304
	272.5	0.192304
	277.5	0.027472
	282.5	0.164832
	287.5	0.27472
	292.5	0.0824159
	297.5	0.027472
	302.5	0.0824159
	307.5	0.0549439
	312.5	0.0549439
	317.5	0.0824159
	322.5	0.0549439
	327.5	0.027472
	332.5	0.027472
	337.5	0.027472
	342.5	0.027472
	347.5	0
	352.5	0.0549439
	357.5	0.027472
	362.5	0
	367.5	0.027472
	372.5	0.0549439
	377.5	0
	382.5	0
	387.5	0.027472
	392.5	0
	397.5	0.027472
	402.5	0.027472
	407.5	0
	412.5	0.027472
	417.5	0
	422.5	0
	427.5	0
	432.5	0
	437.5	0.027472
	442.5	0
	447.5	0
	452.5	0.027472
	457.5	0
	462.5	0
	467.5	0
	472.5	0
	477.5	0
	482.5	0
	487.5	0.027472
	492.5	0
	497.5	0
	502.5	0
	507.5	0
	512.5	0
	517.5	0
	522.5	0
	527.5	0
	532.5	0
	537.5	0
	542.5	0
	547.5	0
	552.5	0
	557.5	0
	562.5	0
	567.5	0
	572.5	0
	577.5	0
	582.5	0
	587.5	0
	592.5	0
	597.5	0
	602.5	0
	607.5	0
	612.5	0
	617.5	0
	622.5	0
	627.5	0
	632.5	0
	637.5	0
	642.5	0
	647.5	0
	652.5	0
	657.5	0
	662.5	0
	667.5	0
	672.5	0
	677.5	0
	682.5	0
	687.5	0.027472
	692.5	0
	697.5	0
	702.5	0
	707.5	0
	712.5	0
	717.5	0
	722.5	0
	727.5	0
	732.5	0
	737.5	0
	742.5	0
	747.5	0
	752.5	0
	757.5	0
	762.5	0
	767.5	0
	772.5	0
	777.5	0
	782.5	0
	787.5	0
	792.5	0
	797.5	0
	802.5	0
	807.5	0
	812.5	0
	817.5	0
	822.5	0
	827.5	0
	832.5	0
	837.5	0
	842.5	0
	847.5	0
	852.5	0
	857.5	0.027472
	862.5	0
	867.5	0
	872.5	0
	877.5	0
	882.5	0
	887.5	0
	892.5	0
	897.5	0
	902.5	0
	907.5	0
	912.5	0
	917.5	0
	922.5	0
	927.5	0
	932.5	0
	937.5	0
	942.5	0
	947.5	0
	952.5	0
	957.5	0
	962.5	0
	967.5	0
	972.5	0
	977.5	0
	982.5	0
	987.5	0
	992.5	0
	997.5	0
	1002.5	0

## Sheet: Figure 2i
Fig. 2i. Western blotting analysis of B7-1, B7-2, ICAM-I, CCR7, IL-15, and IL-15Rα on biNV-IL-15
	B7-1				B7-2			ICAM-1				Na/K ATPase
	CCR7				IL-15			IL-15Rα				Na/K ATPase

## Sheet: Figure 3c
Fig. 3c. ELISPOT analysis of IFN-γ and TNF-α spot-forming cells
	IFN-γ	DC vesicles			IL-15			biNV			IL-15+biNV			biNV-IL-15
	SCF/2 × 105 CD8+ T cell	1	0	1	24	31	22	182	160	191	220	202	238	345	297	334
	TNF-α	DC vesicles			IL-15			biNV			IL-15+biNV			biNV-IL-15
	SCF/2 × 105 CD8+ T cell	1	2	2	24	33	18	163	158	121	185	189	219	312	266	315

## Sheet: Figure 3d
Fig. 3d. Cytolysis rate against 4T1 cancer cells with T cells after various activations
	E: T ratio	DC vesicles			IL-15			biNV			IL-15+biNV			biNV-IL-15
	5: 1	2.69	3.29	2.41	4.36	6.47	3.95	5.36	7.94	4.03	7.37	4.26	9.06	19.25	17.04	12.38
	10: 1	2.4	3.32	4.48	4.26	3.68	5.83	12.63	14.26	9.05	17.38	19.03	14.27	29.38	25.46	32.19
	20: 1	5.28	5.96	3.1	8.49	10.04	5.66	18.46	16.37	22.26	25.38	29.4	22.52	42.47	39.28	47.25
	40: 1	6.26	7.03	4.25	14.42	11.49	10.13	30.24	27.95	34.55	40.48	36.42	44.25	62.25	58.03	70.16

## Sheet: Figure 3e
Fig. 3e. Mean fluorescence intensity (MFI) of T lymphocyte proliferation with CFSE staining after various treatments
		DC vesicles				IL-15				biNV				IL-15+biNV				biNV-IL-15
	The MFI of CFSE	1131	1084	1107	1018	1040	929	976	942	638	679	694	610	604	524	630	563	324	302	285	229

## Sheet: Figure 3f
Fig. 3c. ELISPOT analysis of IFN-γ and TNF-α spot-forming cells
	IFN-γ	DC vesicles			IL-15			biNV			IL-15+biNV			biNV-IL-15
	SCF/2 × 105 CD8+ T cell	1	3	1	27	24	39	206	223	186	246	274	235	390	362	335
	TNF-α	DC vesicles			IL-15			biNV			IL-15+biNV			biNV-IL-15
	SCF/2 × 105 CD8+ T cell	2	3	4	25	19	28	158	174	183	191	227	231	320	311	357

## Sheet: Figure 3g
Fig. 3g. Cytolysis rate against CT26 cancer cells with T cells after various activations
	E: T ratio	DC vesicles			IL-15			biNV			IL-15+biNV			biNV-IL-15
	5: 1	2.49	3.05	4.36	3.49	6.42	7.03	7.79	9.03	5.62	14.29	10.03	11.17	24.37	26.82	21.03
	10: 1	3.15	3.86	4.2	6.37	5.03	7.01	16.38	14.3	18.92	21.38	19.93	25.36	37.68	34.1	31.17
	20: 1	5.37	3.05	7.26	8.49	6.93	5.03	27.93	24.73	22.91	34.27	29.93	35.09	53.57	58.39	50.93
	40: 1	6.03	6.34	4.25	12.03	9.94	11.47	33.2	37.8	35.59	43.25	45.02	40.48	70.46	72.04	76.39

## Sheet: Figure 3h
Fig. 3h. Mean fluorescence intensity (MFI) of T lymphocyte proliferation with CFSE staining after various treatments
		DC vesicles				IL-15				biNV				IL-15+biNV				biNV-IL-15
	The MFI of CFSE	1159	978	1024	1084	996	925	899	893	544	643	615	588	453	510	561	537	292	233	182	220

## Sheet: Figure 3i
Fig. 3i. Pharmacokinetic profiles of Cy7-labeled IL-15 and biNV-IL-15
	Time (h)	IL-15-Cy7			biNV-IL-15-Cy7
	0	100	100	100	100	100	100
	0.03	45.6927	41.5521	51.2653	91.67	84.9744	92.7709
	0.083	22.7913	27.2137	24.9511	65.7472	79.9673	86.3785
	0.25	13.9464	15.3116	14.735	43.1264	47.8957	57.7459
	0.5	7.47271	10.4756	13.189	38.7946	33.4531	45.4002
	1	4.72085	4.29456	2.99125	18.673	25.6541	22.7805
	2	0.66762	0.925778	1.42264	6.40398	8.67489	7.14632
	4	0.17129	0.235218	0.20294	3.22537	5.62876	4.67438
	8	0.115645	0.137609	0.10147	2.55986	2.76647	3.58484
	12	0	0	0	1.77677	2.07333	2.53425
	24	0	0	0	1.60277	1.21333	1.93425

## Sheet: Figure 3k
Fig. 3k. Quantitative analysis of isolated organs, axillary and inguinal LNs
	% ID / g	IL-15-Cy7			biNV-IL-15-Cy7
	Heart	1.01	0.8	0.64	1.04	1.91	0.94
	Liver	6.74	8.48	5.69	22.27	19.18	18.73
	Spleen	1.67	1.03	0.81	15.27	11.16	13.05
	Lung	0.38	0.84	1.04	2.15	1.54	1.01
	Kidney	28.94	25.95	24.05	1.61	2.09	2.92
	Axillary	1.04	0.46	0.75	9.67	7.6	10.34
	Inguinal	0.38	0.42	0.89	6.93	9.02	9.86

[truncated: 65 more sheets: Figure 4b, Figure 4c, Figure 4d, Figure 4e, Figure 4f, Figure 4g, Figure 4h, Figure 5b&Supplementary Fig. 4, Figure 5c, Figure 5d, Figure 5e, Figure 5f, Figure 5h, Figure 5j&Supplementary Fig. 7, Figure 6b&Supplementary Fig. 12, Figure 6d, Figure 6e&Supplementary Fig.16a, Figure 6f&Supplementary Fig.16b, Figure 7c&d, Figure 7e …]
